# Supplementary material for: Merging Boron and Carbonyl based MR‐TADF Emitter Designs to Achieve High Performance Pure Blue OLEDs
Source: Angew Chem Int Ed Engl. 2023 Jun 5;62(28):e202305182. doi: 10.1002/anie.202305182 (PMC10952889; doi:10.1002/anie.202305182)
Supplement: Supplementary file 2 — Supporting Information [file ANIE-62-0-s002.xyz]

90
/gpfs1/home/ws60/MR/DOB-DiKTa/DOB_DiKTa/Gaussian 16 Optimisation Frequencies PBE1PBE (GD3BJ) Gas Phase 6-31G(d,p)/Output/DOB_DiKTa.log	Energy: -1304709.8087037
N          3.18735       -1.01747        0.07835
C          4.15001       -0.01397       -0.15107
C          5.45136       -0.16322        0.34976
C          6.40534        0.84174        0.14740
C          6.12537        1.98900       -0.57595
C          4.83975        2.07881       -1.13950
C          3.87416        1.11014       -0.94365
C          1.80717       -0.75532        0.07394
C          1.35190        0.53038        0.37965
C         -0.00806        0.78826        0.34541
C         -0.95699       -0.19583        0.03303
C         -0.47530       -1.48561       -0.21791
C          0.89930       -1.81175       -0.18878
O         -1.32963       -2.48122       -0.48541
O         -0.38060        2.04880        0.64941
C         -2.68476       -2.32447       -0.46148
C         -1.68694        2.45813        0.58918
C         -1.87395        3.80921        0.86582
C         -3.14956        4.34738        0.81023
C         -4.26022        3.56199        0.47066
C         -4.02883        2.21495        0.20974
C         -2.76278        1.60935        0.27156
C         -3.33739       -1.10862       -0.20809
C         -4.74750       -1.15187       -0.18059
C         -5.48384       -2.30168       -0.41651
C         -4.76639       -3.48270       -0.69231
C         -3.38722       -3.50535       -0.71192
B         -2.44058        0.11917        0.02430
C         -5.68016        4.12048        0.37654
C         -7.01048       -2.32976       -0.38576
C          3.62605       -2.30492        0.36829
C          2.75644       -3.39372        0.20062
C          3.20434       -4.68282        0.47963
C          4.49152       -4.90953        0.95249
C          5.34665       -3.83122        1.12720
C          4.93660       -2.53130        0.82790
C          5.88145       -1.41700        0.99056
O          6.97085       -1.54536        1.53475
C          1.37690       -3.19969       -0.29192
O          0.70222       -4.14738       -0.66890
C          7.14042        3.10466       -0.80395
C         -5.73651        5.61074        0.71646
C         -6.20624        3.92976       -1.05394
C         -6.59026        3.36642        1.35803
C         -7.60730       -0.95711       -0.06732
C         -7.53598       -2.77717       -1.75796
C         -7.47909       -3.32050        0.69038
C          8.47052        2.81495       -0.10760
C          7.40089        3.25652       -2.31006
C          6.57445        4.41937       -0.24653
H          7.38343        0.65270        0.57566
H          4.58568        2.92856       -1.76671
H          2.90784        1.21438       -1.42148
H          2.03326        1.32056        0.66298
H         -1.01293        4.42077        1.11435
H         -3.27329        5.40241        1.02835
H         -4.87166        1.59601       -0.07450
H         -5.27428       -0.23773        0.05578
H         -5.30294       -4.40727       -0.88611
H         -2.82617       -4.41293       -0.90753
H          2.50281       -5.49319        0.30713
H          4.82403       -5.91739        1.17790
H          6.36027       -3.95302        1.49654
H         -6.76867        5.96631        0.64021
H         -5.39374        5.80728        1.73769
H         -5.13011        6.20761        0.02725
H         -7.22548        4.32211       -1.13978
H         -6.23018        2.87350       -1.33861
H         -5.57420        4.45630       -1.77581
H         -6.63128        2.29637        1.13256
H         -6.23325        3.47837        2.38650
H         -7.61239        3.75699        1.30502
H         -8.69951       -1.02492       -0.05886
H         -7.29117       -0.59524        0.91691
H         -7.32872       -0.20914       -0.81757
H         -8.63094       -2.81070       -1.75342
H         -7.17363       -3.77400       -2.02597
H         -7.21723       -2.08317       -2.54194
H         -7.11812       -3.02051        1.67907
H         -8.57345       -3.35906        0.72158
H         -7.11582       -4.33369        0.49474
H          9.16418        3.64313       -0.28228
H          8.34552        2.70707        0.97447
H          8.93898        1.90316       -0.49127
H          8.12638        4.05727       -2.48932
H          6.48797        3.50662       -2.85895
H          7.80303        2.32988       -2.73104
H          6.38394        4.33701        0.82806
H          7.28666        5.23604       -0.40628
H          5.63488        4.69662       -0.73414
90
/gpfs1/home/ws60/MR/DOB-DiKTa/DOB_DiKTa/Gaussian 16 Excited States TD-DFT Optimised S(1) PBE1PBE (GD3BJ) Gas Phase 6-31G(d,p)/Output/DOB_DiKTa.log	Energy: -1304707.3245945
N         -3.19436       -1.04484       -0.09125
C         -4.11675       -0.03268        0.18469
C         -5.43070       -0.15636       -0.31019
C         -6.32457        0.89467       -0.11064
C         -5.98745        2.03910        0.61634
C         -4.70357        2.08839        1.18901
C         -3.78706        1.06887        0.99244
C         -1.82673       -0.79946       -0.09487
C         -1.37663        0.49753       -0.42885
C         -0.01536        0.76645       -0.39831
C          0.92446       -0.21627       -0.07842
C          0.44277       -1.51746        0.17646
C         -0.92596       -1.86258        0.14059
O          1.30536       -2.49208        0.46821
O          0.34980        2.03093       -0.71615
C          2.65913       -2.33201        0.46008
C          1.64632        2.44166       -0.64237
C          1.83604        3.79434       -0.92485
C          3.10835        4.33225       -0.85581
C          4.21795        3.54874       -0.49562
C          3.98661        2.20273       -0.22989
C          2.72376        1.59342       -0.30566
C          3.31039       -1.11659        0.19708
C          4.71992       -1.15768        0.18439
C          5.45602       -2.30473        0.44345
C          4.73893       -3.48359        0.72758
C          3.35897       -3.50874        0.73332
B          2.40997        0.10272       -0.05627
C          5.63386        4.11182       -0.38631
C          6.98261       -2.32934        0.42835
C         -3.66084       -2.34407       -0.37777
C         -2.78904       -3.42853       -0.21724
C         -3.26889       -4.73019       -0.48930
C         -4.56331       -4.91159       -0.95108
C         -5.41776       -3.82573       -1.12813
C         -4.98450       -2.52232       -0.82086
C         -5.89544       -1.39404       -0.95419
O         -7.01951       -1.48372       -1.46240
C         -1.41236       -3.24924        0.23685
O         -0.70763       -4.20579        0.56993
C         -6.96093        3.19012        0.83576
C          5.69121        5.60039       -0.73350
C          6.14075        3.92899        1.05253
C          6.55792        3.35346       -1.35194
C          7.58004       -0.95959        0.09862
C          7.49462       -2.75851        1.81160
C          7.46332       -3.33290       -0.63067
C         -8.29633        2.95914        0.12727
C         -7.22759        3.34579        2.34172
C         -6.33601        4.48411        0.29021
H         -7.30840        0.75874       -0.54580
H         -4.42000        2.92395        1.82065
H         -2.82586        1.10181        1.49355
H         -2.07089        1.26144       -0.75436
H          0.97718        4.40270       -1.18771
H          3.23554        5.38582       -1.07821
H          4.82674        1.58727        0.06845
H          5.24962       -0.24702       -0.05908
H          5.27530       -4.40425        0.93850
H          2.79491       -4.41378        0.93195
H         -2.58193       -5.55358       -0.33378
H         -4.91718       -5.91334       -1.17813
H         -6.43316       -3.93835       -1.49016
H          6.72157        5.95785       -0.64527
H          5.36265        5.79124       -1.76044
H          5.07539        6.20021       -0.05532
H          7.15741        4.32509        1.14858
H          6.16488        2.87432        1.34282
H          5.49849        4.45761        1.76369
H          6.60002        2.28509       -1.11917
H          6.21453        3.45830       -2.38572
H          7.57757        3.74819       -1.28754
H          8.67226       -1.02580        0.10232
H          7.27414       -0.61091       -0.89363
H          7.29316       -0.20267        0.83679
H          8.58953       -2.78931        1.81800
H          7.13229       -3.75288        2.08825
H          7.16675       -2.05569        2.58387
H          7.11169       -3.04664       -1.62674
H          8.55792       -3.36892       -0.65028
H          7.10076       -4.34437       -0.42557
H         -8.95401        3.81662        0.29942
H         -8.16756        2.84900       -0.95396
H         -8.80726        2.06787        0.50415
H         -7.92502        4.17230        2.51487
H         -6.31088        3.55993        2.89890
H         -7.66827        2.43364        2.75527
H         -6.13873        4.39925       -0.78290
H         -7.01938        5.32554        0.44677
H         -5.39202        4.72277        0.78901
90
/gpfs1/home/ws60/MR/DOB-DiKTa/DOB_DiKTa/Gaussian 16 Excited States TD-DFT Optimised T(1) PBE1PBE (GD3BJ) Gas Phase 6-31G(d,p)/Output/DOB_DiKTa.log	Energy: -1304703.8819082
N         -3.20073       -1.04636       -0.06683
C         -4.13477       -0.04247        0.22429
C         -5.46364       -0.18937       -0.29860
C         -6.35932        0.89209       -0.15798
C         -6.03557        2.02011        0.56644
C         -4.75825        2.07074        1.20088
C         -3.83161        1.06496        1.02706
C         -1.82422       -0.78542       -0.07112
C         -1.37834        0.50854       -0.37917
C         -0.02117        0.76952       -0.35607
C          0.92919       -0.21437       -0.03905
C          0.45541       -1.50848        0.21687
C         -0.91566       -1.84537        0.18316
O          1.31581       -2.49575        0.49183
O          0.34952        2.02939       -0.67225
C          2.67017       -2.33376        0.46076
C          1.65301        2.44297       -0.60319
C          1.83863        3.79410       -0.88140
C          3.11209        4.33601       -0.81586
C          4.22245        3.55518       -0.46393
C          3.99314        2.20798       -0.20255
C          2.72966        1.59804       -0.27579
C          3.31591       -1.11605        0.19870
C          4.72623       -1.15344        0.16137
C          5.46853       -2.29913        0.39807
C          4.75760       -3.48182        0.68436
C          3.37858       -3.51055        0.71229
B          2.41363        0.10681       -0.03119
C          5.63932        4.11900       -0.35749
C          6.99496       -2.32151        0.35704
C         -3.64467       -2.34552       -0.33726
C         -2.77246       -3.42826       -0.19316
C         -3.22290       -4.71920       -0.49030
C         -4.51766       -4.91493       -0.96699
C         -5.38351       -3.84359       -1.12052
C         -4.97904       -2.54032       -0.78590
C         -5.87866       -1.42171       -0.88527
O         -7.05969       -1.56093       -1.38194
C         -1.39116       -3.23380        0.27973
O         -0.70196       -4.18314        0.63406
C         -6.99603        3.18804        0.74407
C          5.69344        5.60876       -0.69998
C          6.15238        3.93303        1.07835
C          6.56134        3.36617       -1.32880
C          7.58414       -0.94781        0.02908
C          7.53141       -2.76124        1.72752
C          7.45997       -3.31485       -0.71828
C         -8.31177        2.97488       -0.00476
C         -7.30804        3.36185        2.23914
C         -6.32988        4.46498        0.20686
H         -7.33110        0.76399       -0.61826
H         -4.50421        2.90893        1.84013
H         -2.86793        1.12626        1.51886
H         -2.06970        1.29140       -0.65959
H          0.97799        4.40273       -1.13822
H          3.23452        5.39095       -1.03519
H          4.83477        1.59223        0.09206
H          5.24737       -0.23861       -0.08480
H          5.29929       -4.40320        0.87887
H          2.82230       -4.41970        0.91409
H         -2.52748       -5.53774       -0.34387
H         -4.85329       -5.91675       -1.21808
H         -6.39581       -3.97071       -1.48665
H          6.72354        5.96816       -0.61470
H          5.35974        5.80202       -1.72483
H          5.07851        6.20489       -0.01773
H          7.16931        4.32928        1.17295
H          6.17754        2.87745        1.36543
H          5.51170        4.45877        1.79314
H          6.60450        2.29680       -1.10054
H          6.21360        3.47449       -2.36084
H          7.58138        3.76083       -1.26711
H          8.67651       -1.01129        0.01386
H          7.26033       -0.59123       -0.95458
H          7.30746       -0.19790        0.77813
H          8.62641       -2.79037        1.71558
H          7.17507       -3.75844        2.00209
H          7.21528       -2.06531        2.51086
H          7.09112       -3.02035       -1.70571
H          8.55421       -3.34923       -0.75676
H          7.10208       -4.32865       -0.51603
H         -8.95960        3.84500        0.13908
H         -8.14957        2.85339       -1.08026
H         -8.84969        2.09569        0.36301
H         -7.99557        4.20237        2.38162
H         -6.40762        3.56492        2.82588
H         -7.77928        2.46164        2.64523
H         -6.10248        4.36635       -0.85909
H         -7.00208        5.32000        0.33557
H         -5.39683        4.69112        0.73098
90
SCS-ADC(2)/cc-pVDZ OPT
N         -3.20930       -0.99027       -0.05463
C         -4.18006        0.01923        0.15943
C         -5.47751       -0.11702       -0.38427
C         -6.44629        0.89410       -0.18343
C         -6.17931        2.03728        0.57817
C         -4.89351        2.11814        1.17971
C         -3.91799        1.13953        0.98758
C         -1.81933       -0.72630       -0.03797
C         -1.35352        0.56887       -0.35109
C          0.01787        0.82174       -0.32140
C          0.97057       -0.17988       -0.01728
C          0.47624       -1.47536        0.24493
C         -0.91040       -1.78961        0.23250
O          1.32376       -2.50114        0.50751
O          0.38968        2.09770       -0.63415
C          2.69116       -2.33898        0.47535
C          1.71556        2.48704       -0.58527
C          1.91070        3.85172       -0.86508
C          3.19972        4.39102       -0.83043
C          4.32396        3.58918       -0.51066
C          4.08681        2.22984       -0.24694
C          2.80094        1.62453       -0.28345
C          3.36193       -1.11917        0.21966
C          4.78869       -1.17727        0.19761
C          5.52020       -2.34605        0.43555
C          4.78300       -3.53340        0.71053
C          3.39130       -3.53809        0.72933
B          2.46987        0.12588       -0.02118
C          5.75678        4.13989       -0.44210
C          7.05405       -2.39526        0.40862
C         -3.64570       -2.28349       -0.37638
C         -2.77717       -3.38484       -0.18246
C         -3.21744       -4.68267       -0.49183
C         -4.50018       -4.89816       -1.02034
C         -5.35774       -3.80766       -1.21891
C         -4.94884       -2.50123       -0.89073
C         -5.88466       -1.36158       -1.09008
O         -6.94401       -1.46743       -1.70699
C         -1.41324       -3.18312        0.39159
O         -0.77120       -4.11528        0.86843
C         -7.20291        3.15561        0.80794
C          5.81757        5.64289       -0.76908
C          6.31660        3.92990        0.98224
C          6.64302        3.38646       -1.45875
C          7.67605       -1.02198        0.09591
C          7.57253       -2.85825        1.78816
C          7.51307       -3.39293       -0.67777
C         -8.52544        2.88567        0.06885
C         -7.50167        3.27267        2.31893
C         -6.61842        4.48900        0.29153
H         -7.41996        0.72135       -0.64706
H         -4.64727        2.96065        1.83424
H         -2.95686        1.23047        1.49897
H         -2.03568        1.36961       -0.63823
H          1.04094        4.47250       -1.10043
H          3.31929        5.45502       -1.05044
H          4.93667        1.59742        0.01637
H          5.32685       -0.25814       -0.03046
H          5.30901       -4.47345        0.90713
H          2.81625       -4.44712        0.92919
H         -2.52898       -5.51156       -0.30218
H         -4.82989       -5.91149       -1.26980
H         -6.36312       -3.93504       -1.63126
H          6.86363        5.98998       -0.70894
H          5.45197        5.85290       -1.78896
H          5.22421        6.23947       -0.05499
H          7.34461        4.32956        1.05203
H          6.35103        2.86042        1.25151
H          5.69073        4.44939        1.72890
H          6.68573        2.30613       -1.23837
H          6.25335        3.51035       -2.48437
H          7.67606        3.77823       -1.42984
H          8.77632       -1.11021        0.09007
H          7.36331       -0.64932       -0.89491
H          7.40316       -0.26909        0.85573
H          8.67693       -2.89742        1.78806
H          7.20005       -3.86359        2.04787
H          7.25006       -2.15986        2.58020
H          7.14712       -3.08195       -1.67195
H          8.61664       -3.43943       -0.71272
H          7.13907       -4.41174       -0.48014
H         -9.22429        3.72041        0.25080
H         -8.37209        2.80317       -1.02059
H         -9.00772        1.95880        0.42289
H         -8.24335        4.07161        2.49926
H         -6.59514        3.51834        2.89773
H         -7.91126        2.32504        2.71017
H         -6.39255        4.42431       -0.78726
H         -7.34418        5.30787        0.44517
H         -5.68838        4.75911        0.82008
